# Supplementary material for: Lung Ultrasound Improves Outcome Prediction over Clinical Judgment in COVID-19 Patients Evaluated in the Emergency Department
Source: J Clin Med. 2022 May 27;11(11):3032. doi: 10.3390/jcm11113032 (PMC9181775; doi:10.3390/jcm11113032)
Supplement: Supplementary file 1 [file jcm-11-03032-s001.zip]

Archive with 1 entries (1 files):
- jcm-1681803-supplementary.pdf
